# Supplementary material for: Triphala in Traditional Ayurvedic Medicine Inhibits Dengue Virus Infection in Huh7 Hepatoma Cells
Source: Pharmaceuticals (Basel). 2021 Nov 28;14(12):1236. doi: 10.3390/ph14121236 (PMC8708800; doi:10.3390/ph14121236)
Supplement: Supplementary file 1 [file pharmaceuticals-14-01236-s001.zip]

Archive with 1 entries (1 files):
- pharmaceuticals-1447225-supplementary.pdf
